# Supplementary material for: An evaluation of the ecological niche of Orf virus (Poxviridae): Challenges of distinguishing broad niches from no niches
Source: PLoS One. 2024 Jan 18;19(1):e0293312. doi: 10.1371/journal.pone.0293312 (PMC10796068; doi:10.1371/journal.pone.0293312)
Supplement: S2 Table — Assigning uncertainty based on the geographic extension of administrative area. (XLSX) [file pone.0293312.s003.xlsx]

## Sheet: Sheet1
Localities	Area (m2)	Area (Km2)	Radius (km)
Peloponnese	4.97177e+07	Geocordinates available	5
Thessaly	4.66567e+07	Geocordinates available	5
Amba Giorgis	7.39518e+07	Geocordinates available	5
Gondar zuria	7.40493e+07	Geocordinates available	5
Adet	7.47695e+07	Geocordinates available	5
Debre zeit	7.59192e+07	Geocordinates available	5
Adami Tulu	7.62633e+07	Geocordinates available	5
Adami Tulu	7.62633e+07	Geocordinates available	5
Aksaray	4.89356e+07	Geocordinates available	5
Konya	4.8674e+07	Geocordinates available	5
Pichi-Neuquén	4.97567e+07	Geocordinates available	5
Comallo	4.44423e+07	Geocordinates available	5
La Aguadita	6.36076e+07	Geocordinates available	5
El Manantial	6.45823e+07	Geocordinates available	5
Concarán	5.49757e+07	Geocordinates available	5
Pilcaniyeu Town	4.43485e+07	Geocordinates available	5
Mato Grosso State	7.21518e+07	Geocordinates available	5
Conselheiro Lafaiet	6.81356e+07	Geocordinates available	5
Santa Maria	5.88378e+07	Geocordinates available	5
Recife	7.61863e+07	Geocordinates available	5
Santo Antônio do Tauá	2.21452e+08	221.452	8.39586
Patos	3.67029e+08	367.029	10.8087
Catingueiria	4.07451e+08	407.451	11.3884
São José de Espinharas	7.25916e+08	725.916	15.2009
São José do Bonfim	1.52071e+08	152.071	6.95743
Santa Luzia	2.05398e+08	205.398	8.0858
São Martinho	1.78684e+08	178.684	7.54167
Canguçú	3.52491e+09	3524.91	33.4965
Jatai	7.17309e+09	7173.09	47.7835
Aigua	3.46334e+06	3.46334	1.04996
Curtina	1.04429e+06	1.04429	0.576549
Artigas	9.60025e+09	9600.25	55.2798
Salto	1.58523e+10	15852.3	71.0347
Rocha	1.08859e+10	10885.9	58.8649
Rivera	9.3306e+09	9330.6	54.4979
Lavalleja	1.15192e+10	11519.2	60.5531
Florida	1.07289e+10	10728.9	58.4391
Durazno	1.24069e+10	12406.9	62.843
Colonia	6.36195e+09	6361.95	45.0008
Dovre	1.69318e+07	Geocordinates available	5
Victoria Island	9.17043e+06	Geocordinates available	5
Tripura	6.54992e+07	Geocordinates available	5
Tripura	6.51536e+07	Geocordinates available	5
Tripura	6.5074e+07	Geocordinates available	5
Tripura	6.5064e+07	Geocordinates available	5
Tripura	6.50541e+07	Geocordinates available	5
Tripura	6.58118e+07	Geocordinates available	5
Tripura	6.54206e+07	Geocordinates available	5
Odisha	6.86003e+07	Geocordinates available	5
Odisha	6.88846e+07	Geocordinates available	5
Central Himalaya	5.90805e+07	Geocordinates available	5
Laluk	8.60197e+06	8.60197	0.521784
Byrnihat	701228	0.701228	0.472449
Khanapara	3.56082e+06	3.56082	1.06463
Demow	4.26398e+06	4.26398	1.16502
Karbi Anglong	7.31846e+09	7318.46	48.2653
Hajo	4.15944e+08	415.944	11.5065
Makhdum	6.14903e+07	Geocordinates available	5
Tamil Nadu	7.52795e+07	Geocordinates available	5
Chokri	855327	0.855327	0.521784
Mukteshwar	7.20439e+06	7.20439	1.51434
Ludhiana	3.69277e+09	3692.77	34.2848
Hyderabad	1.82469e+08	182.469	7.62114
Bareilly	7.26935e+08	726.935	15.2115
Hubei province	5.89304e+07	Geocordinates available	5
Luan	5.64131e+07	Geocordinates available	5
Nanping	6.23271e+07	Geocordinates available	5
Nongan	3.92167e+07	Geocordinates available	5
Wuyang	7.74762e+08	774.762	15.704
China (Farm)	6.27871e+07	Geocordinates available	5
China (Farm)	6.35556e+07	Geocordinates available	5
China (Farm)	6.30203e+07	Geocordinates available	5
China (Farm)	6.2456e+07	Geocordinates available	5
China (Farm)	6.2456e+07	Geocordinates available	5
Kuala terengganu	2.10654e+08	210.654	8.1886
Marang	6.63062e+08	663.062	14.5279
Setiu	1.34224e+09	1342.24	20.67
Malaysia	7.75197e+07	Geocordinates available	5
Nantou	4.09856e+09	4098.56	36.1194
Taichung	2.22878e+09	2228.78	26.6354
Gedarif	7.29489e+07	72.9489	4.81875
Uyo	1.86608e+08	186.608	7.70709
Sokoto	7.38062e+07	Geocordinates available	5
Island of Cres	3.9298e+07	Geocordinates available	5
Turopolje region	3.82132e+07	Geocordinates available	5
Victoria Island	9.99487e+06	Geocordinates available	5
Faroe Island	1.43961e+09	1439.61	21.4066
Hereford	2.03487e+07	20.3487	2.54503
Norwich	4.05526e+07	40.5526	3.59281
Preston	1.43041e+08	143.041	6.74768
Hakusan Shi	7.61146e+08	761.146	15.5654
Ena	5.08386e+08	508.386	12.721
Koriyama Shi	7.38714e+08	738.714	15.3343
Matsumoto Shi	9.43137e+08	943.137	17.3266
Aichi	5.15326e+09	5153.26	40.501
Ishikawa	4.23594e+09	4235.94	36.7198
Toyama	4.26982e+09	4269.82	36.8663
Gifu_Forest	7.33924e+07	73.3924	4.83338
Okinawa	1.20688e+09	1206.88	19.6001
Nomi Shi	1.0138e+08	101.38	5.6807
Tarabulus	8.41969e+08	841.969	16.3709
Walter Reed_Silver Spring	2.43795e+07	24.3795	2.78572
Haines	6.15678e+09	6156.78	44.2692
Ketchikan	3.30062e+09	3300.62	32.4133
Juneau	7.19274e+09	7192.74	47.8489
Safety Sound	5.66225e+08	566.225	13.4252
Fairbanks	8.10315e+07	81.0315	5.07869
Los Angeles	1.05829e+10	10582.9	58.0399
Minnesota_Apple Valley	4.53997e+07	45.3997	3.80147
Leawaina	1.79126e+07	17.9126	2.38784
Putifigari	5.18169e+07	51.8169	4.06126
Sassari	6.4515e+07	64.515	4.53164
Arzachena	2.30793e+08	230.793	8.5711
Mores	9.41302e+07	94.1302	5.47381
Cagliari	8.36254e+07	83.6254	5.15934
Tempio Pausania	2.10985e+08	210.985	8.19504
AL-Dagharah	5.65938e+07	Geocordinates available	5
Badrah	4.16577e+09	4165.77	36.4143
Al Hayy	2.55016e+09	2550.16	28.4911
Al Numaniyah	1.38961e+09	1389.61	21.0315
Bahawalnagar	8.12402e+09	8124.02	50.8523
Bahawalpur	2.41831e+10	24183.1	87.7367
Dera Ghazi Khan	1.71653e+10	17165.3	73.9181
Bhakkar	8.24479e+09	8244.79	51.2289
Jhang	8.86815e+09	8868.15	53.1302
Kasur	4.05728e+09	4057.28	35.9371
Khushab	6.57486e+09	6574.86	45.7476
Lahore	1.84366e+09	1843.66	24.2251
Layyah	6.08012e+09	6080.12	43.9927
Lodhran	2.79337e+09	2793.37	29.8187
Multan	4.03605e+09	4036.05	35.8429
Muzaffargarh	8.51853e+09	8518.53	52.0724
Rajan Pur	7.73386e+09	7733.86	49.6162
Rahim Yar Khan	1.25105e+10	12510.5	63.1048
Kerman	2.1163e+08	211.63	8.20755
Shiraz	2.68179e+08	268.179	9.23926
Addis Zemen	928137	0.928137	0.54354
El-Hawamdeyya	1.28477e+07	12.8477	2.02226
Ram Mountains	4.19689e+07	41.9689	3.65501
Gaborone	1.32399e+09	1323.99	20.529
Tebe	1.68222e+06	1.68222	0.731757
San Bernardo	1.52575e+08	152.575	6.96895
Lusaka	4.65364e+08	465.364	12.1709
Liaocheng	8.61473e+09	8614.73	52.3656
Taian	7.65682e+09	7656.82	49.3684
Jining	9.5314e+09	9531.4	55.0812
Kavala	3.47437e+08	347.437	10.5163
Lesbos	1.64726e+09	1647.26	22.8984
Velestino	726581	0.726581	0.480914
Arcadia	4.99569e+09	4995.69	39.877
Chios	8.52291e+08	852.291	16.471
Rhodope	2.54316e+09	2543.16	28.4519
L'Aquila	4.72521e+08	472.521	12.2641
Torre de’ Passeri	5.77818e+06	5.77818	1.35619
Guardiagrele	5.5299e+07	55.299	4.1955
Civita Castellana	8.36166e+07	83.6166	5.15907
Jeonnam	1.21155e+10	12115.5	62.1006
Gangwon	1.77412e+10	17741.2	75.1478
Gyeonggi-do	1.01127e+10	10112.7	56.7361
Gyeongbuk	1.93091e+10	19309.1	78.3982
Chungbuk	7.45263e+09	7452.63	48.7057
Qalyubia	1.17157e+09	1171.57	19.3112
Dachigam	7.43194e+08	743.194	15.3807
Nishat	1.70283e+06	1.70283	0.736225
Shuhama	3.40695e+07	34.0695	3.29312
Dhemaji	4.0073e+08	400.73	11.2941
Nalbari	1.046e+09	1046	18.247
China (Farm)	6.29886e+07	Geocordinates available	5
China (Farm)	6.28083e+07	Geocordinates available	5
China (Farm)	6.2819e+07	Geocordinates available	5
Bhopal	2.77318e+09	2773.18	29.7108
Izatnagar	9.26696e+06	9.26696	1.71749
Alwar	8.29134e+09	8291.34	51.3733
Jalandhar	2.60277e+09	2602.77	28.7834
Palampur	4.3144e+08	431.44	11.7189
Shahjahanpur	4.65191e+09	4651.91	38.4805
Mathura	3.37398e+09	3373.98	32.7715
Ajmer	8.64835e+09	8648.35	52.4677
China (Farm)	6.26272e+07	62.6272	4.46485
Shayk Sa'd	1.06877e+07	10.6877	1.84445
Nunivak Island	4.17057e+09	4170.57	36.4353
Dry Creek	2.97193e+08	297.193	9.72622
Sheep Creek	7.19274e+09	7192.74	47.8489
Tok	3.46859e+08	346.859	10.5075
Delta Junction	2.64032e+07	26.4032	2.89903
Mount Juneau	7.19274e+09	7192.74	47.8489
Kivalina	5.3858e+06	5.3858	1.30933
Uyak Bay	7.21321e+08	721.321	15.1527
Barrow Alaska	5.54389e+07	55.4389	4.2008
Sagwon	1.85242e+09	1852.42	24.2826
Ersin Arslan	7.15877e+07	71.5877	4.77358
Oxford	4.5634e+07	45.634	3.81127
Derbyshire	2.63073e+09	2630.73	28.9376
Stirlingshire	2.29263e+09	2292.63	27.0142
Vale of Glamorgan	3.39923e+08	339.923	10.402
Devon	6.84173e+09	6841.73	46.6668
Inverness	2.06082e+07	20.6082	2.56121
Cumbria	7.18634e+09	7186.34	47.8277
Perth	3.22552e+07	32.2552	3.20424
Ayr	1.66587e+07	16.6587	2.30274
Sussex	3.83579e+09	3835.79	34.9424
Worcester	3.33126e+07	33.3126	3.25634
Kent	3.90805e+09	3908.05	35.27
Leicester	6.53618e+07	65.3618	4.56128
Shropshire	3.19036e+09	3190.36	31.8673
Tutin	2.94344e+06	2.94344	0.96795
Gornji Milanovac	1.68448e+07	16.8448	2.31557
kampung tasek cempedak	1.93651e+06	1.93651	0.785119
Jos-south LGA	7.54178e+07	Geocordinates available	5
Mandya	7.40664e+07	Geocordinates available	5
Oropesa	3.36153e+08	336.153	10.3441
China (Farm)	6.2978e+07	Geocordinates available	5
China (Farm)	6.2819e+07	Geocordinates available	5
China (Farm)	6.27977e+07	Geocordinates available	5
China (Farm)	6.28402e+07	Geocordinates available	5
China (Farm)	6.27552e+07	Geocordinates available	5
China (Farm)	6.28508e+07	Geocordinates available	5
China (Farm)	6.28508e+07	Geocordinates available	5
China (Farm)	6.28402e+07	Geocordinates available	5
China (Farm)	6.24023e+07	Geocordinates available	5
China (Farm)	6.24023e+07	Geocordinates available	5
China (Farm)	6.30098e+07	Geocordinates available	5
China (Farm)	3.97183e+07	Geocordinates available	5
China (Farm)	5.4321e+07	Geocordinates available	5
China (Farm)	6.2978e+07	Geocordinates available	5
Ooty	1.19125e+09	1191.25	19.4727
Akseki	1.75034e+09	1750.34	23.604
Tinsukia	3.79308e+09	3793.08	34.7473
Jorhat	2.83772e+09	2837.72	30.0545
