# Supplementary material for: An evaluation of the ecological niche of Orf virus (Poxviridae): Challenges of distinguishing broad niches from no niches
Source: PLoS One. 2024 Jan 18;19(1):e0293312. doi: 10.1371/journal.pone.0293312 (PMC10796068; doi:10.1371/journal.pone.0293312)
Supplement: S3 Table — Five replicate occurrence datasets used as input occurrence points for building models. (XLSX) [file pone.0293312.s004.xlsx]

## Sheet: Sheet1
R1				R2				R3					R4					R5
Species	Longitude	Latitude		Species	Longitude	Latitude		Species	Longitude	Latitude			Species	Longitude	Latitude			Species	Longitude	Latitude
1	75.0608	34.0999		2	75.0523	34.1052		3	74.9876	34.1256			4	74.9973	34.156			5	74.9909	34.1194
1	37.3736	37.0459		2	37.4126	37.051		3	37.3365	37.0391			4	37.376	37.04			5	37.3737	37.0654
1	-164.536	67.728		2	-164.542	67.7275		3	-164.537	67.7276			4	-164.535	67.7291			5	-164.535	67.7265
1	50.946	25.4429		2	50.9444	25.4401		3	50.9547	25.4457			4	50.9475	25.4378			5	50.9546	25.4395
1	21.6324	37.0756		2	21.5938	37.052		3	21.648	37.0629			4	21.6283	37.0525			5	21.6043	37.041
1	21.9435	39.3919		2	21.9403	39.3666		3	21.9254	39.3727			4	21.9538	39.3711			5	21.9374	39.3824
1	37.6323	12.7411		2	37.6688	12.7667		3	37.594	12.7742			4	37.6611	12.7403			5	37.6617	12.7582
1	37.4517	12.5725		2	37.4381	12.5922		3	37.4804	12.5891			4	37.4544	12.5647			5	37.4544	12.5767
1	37.4735	11.2527		2	37.5047	11.2932		3	37.5024	11.2941			4	37.5285	11.2468			5	37.4658	11.2518
1	39.0051	8.77207		2	39.0272	8.79156		3	39.0175	8.73377			4	39.0399	8.76346			5	39.0148	8.72215
1	38.7222	7.82797		2	38.7234	7.83563		3	38.7356	7.83776			4	38.7065	7.82464			5	38.7094	7.81123
1	38.6796	7.83333		2	38.6995	7.82212		3	38.7175	7.88952			4	38.6989	7.86301			5	38.7102	7.82492
1	33.0292	37.6572		2	33.0977	37.6552		3	33.084	37.6714			4	33.0672	37.648			5	33.0463	37.6571
1	32.5045	37.8616		2	32.5518	37.8721		3	32.5092	37.8278			4	32.5399	37.8775			5	32.5057	37.8346
1	-71.3702	-37.0256		2	-71.3466	-37.0238		3	-71.376	-37.0077			4	-71.3514	-37.008			5	-71.3918	-37.0361
1	-70.4596	-41.0673		2	-70.451	-41.0365		3	-70.456	-41.0812			4	-70.4296	-41.0597			5	-70.4567	-41.0648
1	-66.2481	-25.3519		2	-66.251	-25.3221		3	-66.2415	-25.3308			4	-66.2977	-25.3399			5	-66.2541	-25.3311
1	-63.6923	-24.4001		2	-63.6731	-24.3605		3	-63.6588	-24.4082			4	-63.6792	-24.3902			5	-63.6976	-24.4349
1	-65.3976	-32.9209		2	-65.4278	-32.9211		3	-65.4283	-32.9368			4	-65.4411	-32.9138			5	-65.4332	-32.89
1	-70.685	-41.0922		2	-70.718	-41.1281		3	-70.7367	-41.118			4	-70.7307	-41.1002			5	-70.7319	-41.13
1	-56.1412	-15.5792		2	-56.1358	-15.6056		3	-56.1208	-15.5799			4	-56.1252	-15.5657			5	-56.0952	-15.6148
1	-43.8077	-20.6452		2	-43.7595	-20.6734		3	-43.776	-20.6947			4	-43.8205	-20.6533			5	-43.7566	-20.6915
1	-53.7638	-29.6997		2	-53.7967	-29.6926		3	-53.801	-29.7181			4	-53.7958	-29.711			5	-53.8297	-29.6882
1	-34.9213	-8.0727		2	-34.9426	-8.04396		3	-34.9538	-8.07612			4	-34.9028	-8.02464			5	-34.9072	-8.07186
1	44.4776	31.5631		2	44.4841	31.5983		3	44.4859	31.5804			4	44.5128	31.5939			5	44.4951	31.5593
1	119.251	25.9422		2	119.231	25.9718		3	119.202	25.9416			4	119.262	25.9419			5	119.215	25.9542
1	118.462	26.1053		2	118.45	26.1061		3	118.434	26.1469			4	118.43	26.094			5	118.411	26.1314
1	118.562	26.0944		2	118.582	26.1187		3	118.545	26.0958			4	118.521	26.0819			5	118.526	26.0917
1	118.849	26.5476		2	118.829	26.5083		3	118.846	26.5208			4	118.858	26.4845			5	118.904	26.4962
1	8.90632	9.89825		2	8.8699	9.9344		3	8.86844	9.93017			4	8.90218	9.91881			5	8.89665	9.87809
1	77.115	12.5678		2	77.0685	12.5792		3	77.1147	12.5902			4	77.1068	12.5679			5	77.08	12.5656
1	119.212	25.9624		2	119.238	25.9804		3	119.224	25.9682			4	119.236	25.9216			5	119.198	25.9342
1	118.613	26.138		2	118.579	26.0734		3	118.638	26.0826			4	118.616	26.1153			5	118.621	26.064
1	118.623	26.1296		2	118.618	26.1116		3	118.603	26.1432			4	118.616	26.086			5	118.575	26.1029
1	118.58	26.0942		2	118.558	26.0832		3	118.584	26.0855			4	118.576	26.0946			5	118.608	26.0647
1	119.081	26.1965		2	119.102	26.1792		3	119.126	26.1715			4	119.107	26.1301			5	119.057	26.1636
1	119.206	26.043		2	119.262	26.066		3	119.198	26.078			4	119.222	26.1082			5	119.245	26.0797
1	119.185	26.0717		2	119.218	26.0879		3	119.259	26.0514			4	119.234	26.0744			5	119.224	26.0462
1	118.522	26.0828		2	118.518	26.0768		3	118.511	26.0824			4	118.553	26.1026			5	118.536	26.0968
1	118.921	26.5024		2	118.863	26.4954		3	118.917	26.4586			4	118.864	26.4924			5	118.933	26.4832
1	118.922	26.4845		2	118.895	26.4876		3	118.891	26.4807			4	118.932	26.4647			5	118.907	26.5089
1	119.344	25.9238		2	119.333	25.9487		3	119.339	25.9473			4	119.382	25.9207			5	119.316	25.9084
1	124.341	44.5276		2	124.282	44.5309		3	124.302	44.5468			4	124.307	44.5517			5	124.302	44.5305
1	113.593	33.453		2	113.596	33.4729		3	113.626	33.4494			4	113.604	33.4663			5	113.576	33.4407
1	119.252	25.9355		2	119.208	25.9354		3	119.191	25.9739			4	119.224	25.9575			5	119.26	25.9667
1	9.51886	62.3136		2	9.47658	62.3359		3	9.48306	62.3407			4	9.49793	62.3444			5	9.52196	62.3462
1	-107.578	70.0426		2	-107.552	70.016		3	-107.517	70.0298			4	-107.571	70.0251			5	-107.527	70.0335
1	91.5401	23.4914		2	91.513	23.5063		3	91.5136	23.4796			4	91.479	23.5054			5	91.539	23.4855
1	91.3483	23.807		2	91.353	23.8172		3	91.3587	23.8335			4	91.3265	23.847			5	91.2901	23.8507
1	91.8725	23.9237		2	91.8186	23.9181		3	91.8787	23.9267			4	91.8797	23.8827			5	91.8417	23.9305
1	91.7945	23.9456		2	91.8361	23.9442		3	91.8367	23.9149			4	91.7957	23.9441			5	91.807	23.9097
1	91.828	23.9293		2	91.8447	23.917		3	91.8437	23.934			4	91.8577	23.9545			5	91.8246	23.8982
1	91.4528	23.176		2	91.4547	23.1222		3	91.474	23.12			4	91.4494	23.1808			5	91.4948	23.1334
1	91.5128	23.5253		2	91.5363	23.5411		3	91.5048	23.5249			4	91.5371	23.5793			5	91.5215	23.5361
1	85.428	20.1247		2	85.5021	20.1448		3	85.4703	20.1193			4	85.4833	20.1006			5	85.4947	20.1398
1	85.8052	19.7604		2	85.799	19.8132		3	85.7792	19.8017			4	85.8299	19.7806			5	85.8069	19.7688
1	79.6803	29.4941		2	79.6217	29.4657		3	79.6814	29.4793			4	79.6314	29.4491			5	79.6141	29.4488
1	77.7802	27.3162		2	77.7693	27.3054		3	77.7527	27.2957			4	77.7694	27.3312			5	77.8075	27.3455
1	77.3636	10.2493		2	77.3727	10.1832		3	77.3488	10.2594			4	77.3136	10.2289			5	77.3168	10.2173
1	114.524	29.6063		2	114.552	29.5891		3	114.558	29.6185			4	114.492	29.6023			5	114.514	29.567
1	115.919	31.737		2	115.919	31.7255		3	115.904	31.6956			4	115.938	31.7413			5	115.932	31.7611
1	118.281	26.528		2	118.245	26.5354		3	118.278	26.5668			4	118.222	26.5804			5	118.251	26.5665
1	124.507	44.9381		2	124.505	44.9276		3	124.482	44.9283			4	124.519	44.9092			5	124.509	44.9176
1	119.098	26.1373		2	119.116	26.1627		3	119.132	26.1448			4	119.1	26.1106			5	119.088	26.1023
1	119.551	25.4013		2	119.548	25.3699		3	119.519	25.4131			4	119.482	25.406			5	119.541	25.3942
1	119.273	25.9385		2	119.259	25.881		3	119.306	25.9224			4	119.283	25.8867			5	119.296	25.9467
1	118.403	26.4289		2	118.428	26.4324		3	118.425	26.458			4	118.438	26.4725			5	118.45	26.4288
1	118.404	26.4197		2	118.437	26.4148		3	118.407	26.4598			4	118.381	26.4382			5	118.43	26.4483
1	101.907	2.73962		2	101.902	2.74639		3	101.949	2.73356			4	101.903	2.74392			5	101.943	2.6986
1	5.25003	13.01		2	5.24999	13.01		3	5.25001	13.01			4	5.24999	13.01			5	5.25004	13.01
1	14.4	44.86		2	14.4	44.86		3	14.4	44.86			4	14.4	44.86			5	14.4	44.86
1	15.96	45.66		2	15.96	45.66		3	15.96	45.66			4	15.96	45.66			5	15.96	45.66
1	-105.3	69.11		2	-105.3	69.11		3	-105.3	69.11			4	-105.3	69.11			5	-105.3	69.11
1	-115.737	52.4241		2	-115.742	52.393		3	-115.756	52.4043			4	-115.739	52.3883			5	-115.765	52.4191
1	-148.175	69.4519		2	-148.974	69.2248		3	-148.544	69.475			4	-148.53	69.3416			5	-148.858	69.3881
1	46.2716	32.5668		2	46.2716	32.5715		3	46.2873	32.5583			4	46.2921	32.5596			5	46.2716	32.5676
1	74.8056	34.174		2	74.8198	34.1728		3	74.8152	34.1807			4	74.8144	34.191			5	74.8134	34.1774
1	37.7808	12.125		2	37.7768	12.1247		3	37.7789	12.1219			4	37.7843	12.1211			5	37.7788	12.1262
1	137.348	34.865		2	137.421	34.8766		3	137.291	35.0639			4	137.45	35.2206			5	137.021	34.9941
1	-54.7654	-34.2011		2	-54.7609	-34.2079		3	-54.7639	-34.2076			4	-54.7594	-34.198			5	-54.7625	-34.1992
1	75.048	26.3611		2	74.8409	26.3322		3	75.0623	25.932			4	74.8696	26.4408			5	74.5252	26.0355
1	31.6628	37.2306		2	31.7106	37.1916		3	31.7348	37.0608			4	31.7447	37.2427			5	31.7429	37.075
1	45.9064	32.0646		2	46.1634	32.0882		3	46.0512	32.144			4	46.021	32.0015			5	45.8096	32.1878
1	45.3695	32.4719		2	45.4863	32.3774		3	45.4729	32.43			4	45.4214	32.3851			5	45.4978	32.2225
1	76.182	27.5028		2	76.9296	27.8623		3	76.316	27.7401			4	76.3708	27.8186			5	76.6784	27.3731
1	22.3543	37.2295		2	22.308	37.5343		3	22.4058	37.6023			4	22.2258	37.2147			5	22.1503	37.4315
1	-57.0243	-30.6351		2	-56.8741	-30.4934		3	-57.3484	-30.6367			4	-56.9571	-30.45			5	-56.4763	-30.5135
1	9.44951	41.1316		2	9.4147	41.0683		3	9.3851	41.1318			4	9.46024	41.1321			5	9.39852	41.1194
1	-4.60795	55.4591		2	-4.61891	55.4655		3	-4.61454	55.4433			4	-4.61816	55.4569			5	-4.63521	55.4583
1	45.9026	32.9279		2	45.7833	33.2119		3	45.6955	32.9621			4	46.0966	33.1686			5	45.7813	33.2597
1	72.628	29.7453		2	72.7716	29.5113		3	73.3366	29.4701			4	73.1876	29.4466			5	72.7093	29.5094
1	71.2315	28.4987		2	72.0349	28.7097		3	72.2265	28.3283			4	71.1765	28.4023			5	71.5527	28.2324
1	79.3831	28.361		2	79.4953	28.3068		3	79.431	28.4478			4	79.4236	28.4769			5	79.3387	28.3444
1	-156.764	71.2796		2	-156.766	71.2842		3	-156.763	71.2687			4	-156.778	71.2778			5	-156.764	71.2801
1	71.6872	31.8592		2	71.2752	31.9074		3	71.5974	31.539			4	71.3452	31.4518			5	71.6631	31.3494
1	77.2267	23.6148		2	77.2768	23.3129		3	77.5564	23.3274			4	77.2453	23.6522			5	77.1458	23.4644
1	-37.1908	-7.14757		2	-37.2295	-7.13653		3	-37.2001	-7.16384			4	-37.3245	-7.1698			5	-37.3857	-7.07208
1	91.867	26.0539		2	91.8713	26.0493		3	91.8666	26.0523			4	91.873	26.0555			5	91.872	26.0552
1	9.102	39.2249		2	9.1026	39.2267		3	9.08327	39.2384			4	9.1008	39.2163			5	9.10441	39.2505
1	-52.7003	-31.2045		2	-52.7167	-31.1952		3	-52.6833	-31.266			4	-52.7135	-31.2316			5	-52.7079	-31.2485
1	-37.549	-7.11309		2	-37.6129	-7.19027		3	-37.617	-7.20175			4	-37.5513	-7.1672			5	-37.5291	-7.1707
1	26.0225	38.4536		2	26.0732	38.3031		3	26.1056	38.3791			4	26.1462	38.4535			5	26.1368	38.3664
1	73.532	24.3001		2	73.5346	24.2981		3	73.532	24.3027			4	73.5333	24.3015			5	73.5297	24.2991
1	127.858	36.5956		2	127.925	36.9851		3	127.614	37.0073			4	127.307	36.7438			5	127.819	36.9858
1	12.405	42.307		2	12.4151	42.3198		3	12.4767	42.2877			4	12.4219	42.3244			5	12.4437	42.3225
1	-57.6092	-34.3691		2	-57.9658	-34.0825		3	-57.3919	-34.3113			4	-57.9148	-33.9073			5	-57.5422	-34.0616
1	-2.86929	54.3428		2	-3.06293	54.6832		3	-2.68815	54.7614			4	-2.6194	54.6071			5	-2.61478	54.5209
1	-56.1181	-32.1493		2	-56.1112	-32.1457		3	-56.1156	-32.1487			4	-56.1149	-32.1517			5	-56.1191	-32.1447
1	-145.727	64.069		2	-145.687	64.0693		3	-145.696	64.0753			4	-145.705	64.0602			5	-145.71	64.0716
1	94.7456	27.1249		2	94.7405	27.1235		3	94.7398	27.1243			4	94.7464	27.1251			5	94.7492	27.1337
1	70.4385	30.4852		2	70.5054	29.7189		3	70.1246	29.9392			4	70.4144	30.4693			5	70.2454	30.4014
1	-1.62695	53.1438		2	-1.41567	53.0194		3	-1.48153	52.9608			4	-1.5504	53.2408			5	-1.69977	53.2097
1	-3.52269	50.6893		2	-3.84734	50.6074		3	-4.1493	50.6199			4	-3.59605	50.8583			5	-3.49003	50.8674
1	94.5182	27.5298		2	94.4753	27.4198		3	94.5748	27.4587			4	94.5075	27.4744			5	94.585	27.4418
1	-144.675	63.6477		2	-144.639	63.5965		3	-144.54	63.6112			4	-144.613	63.5979			5	-144.607	63.6236
1	-56.2675	-32.8211		2	-55.8846	-32.9854		3	-56.0783	-32.6			4	-56.0384	-32.5845			5	-56.1997	-33.3683
1	31.2642	29.9091		2	31.2781	29.9007		3	31.2699	29.906			4	31.2552	29.9106			5	31.2757	29.9066
1	137.387	35.3434		2	137.525	35.3771		3	137.325	35.3705			4	137.412	35.4037			5	137.455	35.3173
1	-37.3943	-6.82591		2	-37.361	-6.68829		3	-37.4297	-6.79668			4	-37.4871	-6.74408			5	-37.4046	-6.88641
1	-147.664	64.8151		2	-147.692	64.8408		3	-147.67	64.8348			4	-147.686	64.8449			5	-147.652	64.8401
1	-6.80121	62.1454		2	-6.8303	62.0731		3	-6.81376	62.1047			4	-6.97234	62.0968			5	-6.89171	62.1312
1	-55.6913	-33.71		2	-56.2948	-33.8313		3	-55.6299	-33.8029			4	-55.6832	-33.639			5	-55.3952	-33.6408
1	25.8311	-24.7732		2	25.6743	-24.7959		3	25.8137	-24.6241			4	25.9455	-24.7715			5	25.9491	-24.6504
1	128.768	37.854		2	128.07	37.5874		3	128.736	38.0635			4	128.61	37.5663			5	128.67	37.3433
1	35.7741	14.3846		2	35.7641	14.4051		3	35.7643	14.386			4	35.839	14.407			5	35.8018	14.4172
1	137.289	36.0829		2	137.339	36.0496		3	137.303	36.0575			4	137.317	36.1008			5	137.369	36.0824
1	20.4646	44.0278		2	20.477	44.0167		3	20.4488	44.0199			4	20.4812	44.0246			5	20.4743	44.0305
1	14.2228	42.1777		2	14.2372	42.2001		3	14.2196	42.1926			4	14.2219	42.1809			5	14.2146	42.1968
1	129.415	36.4633		2	128.884	36.4711		3	128.994	36.3832			4	128.382	36.012			5	128.432	36.0222
1	127.578	37.5677		2	127.473	37.6896		3	126.793	37.6889			4	127.303	37.3202			5	126.999	37.5091
1	-135.146	59.1566		2	-135.691	59.182		3	-135.641	59.2706			4	-135.871	59.066			5	-135.474	59.1135
1	91.4846	26.3135		2	91.4769	26.2856		3	91.5593	26.2617			4	91.4484	26.273			5	91.467	26.2524
1	136.791	36.2899		2	136.659	36.3469		3	136.66	36.359			4	136.631	36.2206			5	136.668	36.2834
1	-2.70344	52.0607		2	-2.71924	52.0547		3	-2.71964	52.0552			4	-2.72867	52.0573			5	-2.71055	52.0567
1	78.4618	17.3683		2	78.4178	17.3687		3	78.5122	17.3994			4	78.4657	17.4291			5	78.4485	17.3363
1	-4.21183	57.4683		2	-4.23267	57.4739		3	-4.23223	57.4654			4	-4.20556	57.4616			5	-4.2142	57.477
1	136.552	36.6854		2	137.06	36.7054		3	136.598	36.8208			4	136.741	36.8653			5	136.794	36.9155
1	79.4431	28.4127		2	79.4329	28.3999		3	79.4346	28.4039			4	79.4218	28.4141			5	79.4176	28.408
1	75.6497	31.1177		2	75.3393	31.1553		3	75.5143	31.275			4	75.5834	31.2927			5	75.779	31.3026
1	-51.849	-17.8472		2	-51.5308	-17.9872		3	-52.0226	-18.1016			4	-51.9522	-17.5808			5	-51.7292	-17.8126
1	127.362	34.9746		2	126.772	34.8711		3	127.359	34.7918			4	126.813	34.6106			5	127.061	35.2165
1	72.4027	31.4851		2	72.5782	31.5734		3	72.5765	31.2833			4	72.2814	31.2043			5	72.0238	31.3577
1	116.603	35.7268		2	116.797	35.4166		3	116.349	35.1304			4	116.418	35.105			5	116.602	35.3207
1	94.2487	26.6264		2	94.259	26.9626		3	94.1669	26.657			4	94.4227	26.9566			5	94.2627	26.9619
1	-134.008	58.5725		2	-133.883	58.4147		3	-133.985	58.5529			4	-133.896	58.5388			5	-134.488	58.5379
1	100.521	5.27111		2	100.524	5.27114		3	100.53	5.27789			4	100.522	5.27099			5	100.524	5.2755
1	93.4716	26.3456		2	93.1507	26.3682		3	93.6331	25.8458			4	93.694	25.9401			5	93.4763	26.3877
1	74.1582	30.808		2	73.8667	30.938		3	74.1483	30.9838			4	74.3233	31.1733			5	73.9964	30.8211
1	24.4047	41.041		2	24.3689	40.9498		3	24.409	40.9661			4	24.3816	41.075			5	24.379	40.9764
1	0.679517	51.0502		2	0.74071	51.1144		3	0.665455	51.038			4	0.759099	51.1345			5	0.436978	51.201
1	57.0746	30.2588		2	57.056	30.3141		3	57.0401	30.2127			4	57.0338	30.2612			5	57.0221	30.2312
1	-131.211	55.5355		2	-131.398	55.6158		3	-131.394	55.4065			4	-131.413	55.4424			5	-131.467	55.648
1	91.8172	26.1182		2	91.8204	26.1277		3	91.8231	26.1224			4	91.8136	26.1249			5	91.8235	26.1196
1	72.2781	32.1627		2	72.3274	32.3702		3	72.0249	32.445			4	72.3011	32.2336			5	71.8923	32.204
1	140.216	37.4274		2	140.392	37.3629		3	140.33	37.415			4	140.245	37.4198			5	140.333	37.3874
1	103.047	5.24249		2	103.046	5.30638		3	103.096	5.22822			4	103.109	5.28321			5	103.062	5.28642
1	13.362	42.443		2	13.5276	42.4113		3	13.423	42.4291			4	13.3362	42.4059			5	13.4439	42.3457
1	74.4417	31.4061		2	74.1827	31.3763		3	74.2843	31.5581			4	74.2809	31.3078			5	74.1975	31.4525
1	93.9281	27.1206		2	93.9326	27.1232		3	93.9312	27.1185			4	93.9272	27.1187			5	93.9336	27.1198
1	-55.2308	-33.6866		2	-55.0741	-33.8919		3	-54.8454	-34.2427			4	-54.5978	-33.9878			5	-54.7742	-33.7083
1	71.228	31.0104		2	71.1527	31.1332		3	71.4272	30.8955			4	71.4349	30.7558			5	71.5613	30.8009
1	-1.11743	52.6278		2	-1.15839	52.6031		3	-1.09516	52.6001			4	-1.14539	52.6226			5	-1.09488	52.5997
1	26.3668	39.1851		2	26.3072	39.2479		3	26.438	39.3224			4	26.3063	39.1401			5	26.1844	39.3826
1	115.705	36.7318		2	115.648	36.232		3	115.711	36.4213			4	116.099	36.5016			5	115.655	36.6127
1	71.6196	29.7004		2	71.8177	29.693		3	71.4968	29.5974			4	71.6665	29.5232			5	71.7554	29.6597
1	-117.872	34.5687		2	-118.352	34.3516		3	-118.299	34.6508			4	-118.103	34.2268			5	-117.878	34.262
1	75.9928	30.7064		2	75.8271	30.6908		3	75.8126	30.9716			4	75.8423	30.7667			5	75.7375	31.0432
1	28.3764	-15.3594		2	28.3367	-15.4918		3	28.2997	-15.3806			4	28.4044	-15.3743			5	28.3711	-15.3683
1	103.222	5.15725		2	103.143	5.11413		3	103.274	4.98491			4	103.147	4.95151			5	103.326	5.09488
1	-48.9872	-28.0829		2	-49.0353	-28.1083		3	-48.963	-28.1263			4	-48.9885	-28.1014			5	-48.9699	-28.1177
1	77.7126	27.7791		2	77.8274	27.725		3	77.5736	27.5167			4	77.5736	27.5874			5	77.8891	27.5692
1	137.836	36.289		2	137.875	36.1354		3	137.947	36.2578			4	137.757	36.2537			5	137.788	36.1914
1	-93.2005	44.7457		2	-93.1989	44.7438		3	-93.1937	44.7263			4	-93.189	44.733			5	-93.1915	44.7273
1	8.83625	40.583		2	8.82015	40.5636		3	8.82134	40.5655			4	8.82456	40.57			5	8.82887	40.5251
1	-134.127	58.273		2	-134.248	58.414		3	-134.105	58.3562			4	-134.21	58.3727			5	-134.602	58.4163
1	79.6583	29.471		2	79.6421	29.4635		3	79.6507	29.4807			4	79.6604	29.465			5	79.6535	29.4694
1	71.1332	29.9946		2	71.3935	30.0429		3	71.3322	29.722			4	71.4517	30.0475			5	71.3623	29.6904
1	70.8807	29.9002		2	70.6581	29.8355		3	71.2298	29.688			4	71.3507	30.1323			5	71.2212	29.945
1	91.2789	26.4564		2	91.3455	26.4236		3	91.3981	26.4568			4	91.3578	26.3254			5	91.3409	26.3782
1	121.004	23.762		2	120.8	23.6413		3	121.002	24.0812			4	121	24.1074			5	120.765	23.7198
1	74.8829	34.1381		2	74.8745	34.1345		3	74.8754	34.1329			4	74.8824	34.1344			5	74.8764	34.1345
1	136.552	36.407		2	136.548	36.4483		3	136.499	36.4419			4	136.547	36.4135			5	136.544	36.399
1	1.2933	52.625		2	1.25241	52.6278		3	1.30033	52.6185			4	1.2921	52.6185			5	1.28853	52.6373
1	-166.178	60.0732		2	-166.574	60.1522		3	-166.506	60.2365			4	-166.343	60.244			5	-166.475	60.1581
1	127.984	26.5078		2	127.931	26.597		3	128.02	26.4397			4	127.878	26.6153			5	127.916	26.5483
1	76.5824	11.5227		2	76.5102	11.4122		3	76.7545	11.4996			4	76.6959	11.3319			5	76.5758	11.3259
1	-5.22021	40.0354		2	-5.21175	39.9871		3	-5.22063	39.9987			4	-5.24778	40.0478			5	-5.18234	39.9963
1	-1.26321	51.7561		2	-1.22544	51.7711		3	-1.21489	51.7514			4	-1.24306	51.7446			5	-1.23205	51.7379
1	76.6272	32.1383		2	76.5071	32.0613		3	76.6115	32.1235			4	76.5362	32.1037			5	76.5207	32.1042
1	-37.2964	-7.01738		2	-37.2772	-7.05489		3	-37.2507	-7.03142			4	-37.3302	-7.02165			5	-37.1979	-6.96652
1	-3.43071	56.3969		2	-3.44364	56.3763		3	-3.45147	56.3848			4	-3.43933	56.3861			5	-3.46258	56.3923
1	-2.66827	53.8223		2	-2.64092	53.8161		3	-2.69753	53.8215			4	-2.73076	53.8095			5	-2.72455	53.7963
1	8.45181	40.5708		2	8.46173	40.5531		3	8.42678	40.5862			4	8.42883	40.5709			5	8.45666	40.551
1	31.1465	30.2558		2	31.4185	30.3448		3	31.1949	30.409			4	31.1411	30.2226			5	31.1367	30.2814
1	70.8967	28.305		2	69.9806	28.3969		3	70.8074	28.5859			4	70.7818	28.2788			5	70.5249	28.3057
1	70.1426	29.2212		2	69.9326	29.4673		3	70.0369	29.0623			4	70.255	28.9395			5	70.3416	29.2592
1	25.3396	41.1312		2	25.5235	41.0778		3	25.6927	41.152			4	25.3374	41.0199			5	25.5606	41.0417
1	-54.8756	-31.3613		2	-55.5309	-31.7132		3	-54.992	-31.2749			4	-55.5856	-31.5121			5	-55.1571	-31.7894
1	-54.2191	-33.5722		2	-53.8376	-33.7479		3	-53.9574	-33.87			4	-54.4488	-33.9008			5	-53.6761	-33.9031
1	-164.838	64.5228		2	-164.739	64.5235		3	-164.723	64.539			4	-164.693	64.5108			5	-164.634	64.5009
1	-56.817	-31.1724		2	-57.3682	-31.2925		3	-56.7429	-31.4232			4	-57.2028	-30.7399			5	-57.3415	-31.1111
1	-70.8962	-33.5435		2	-70.8593	-33.5771		3	-70.8466	-33.5478			4	-70.8676	-33.5842			5	-70.8299	-33.5523
1	-43.8328	-19.681		2	-43.8161	-19.7039		3	-43.8416	-19.7703			4	-43.8289	-19.7537			5	-43.8798	-19.7415
1	-48.0714	-1.19819		2	-48.1362	-1.16297		3	-48.0253	-1.10183			4	-48.1346	-1.08928			5	-48.0467	-1.19133
1	8.44555	40.766		2	8.41793	40.7574		3	8.41088	40.7491			4	8.43463	40.7582			5	8.43193	40.7857
1	102.904	5.59112		2	102.759	5.33657		3	102.653	5.52396			4	102.6	5.50869			5	102.847	5.59539
1	79.6068	27.9757		2	79.5936	28.1208		3	79.9959	28.1912			4	79.7423	27.8509			5	79.9501	28.2295
1	-134.098	58.437		2	-134.005	58.3581		3	-134.037	58.6089			4	-134.572	58.4793			5	-134.379	58.4183
1	52.5273	29.6372		2	52.4944	29.6083		3	52.4796	29.6301			4	52.5587	29.5724			5	52.5298	29.5855
1	-2.66001	52.5553		2	-2.82726	52.6536		3	-2.91946	52.728			4	-2.77887	52.469			5	-2.66185	52.7693
1	-4.24436	56.1395		2	-4.49245	56.2625		3	-4.23893	56.2768			4	-4.23861	56.2334			5	-4.19018	56.1972
1	-0.0656505	50.923		2	-0.281658	51.0006		3	0.109565	50.956			4	-0.125339	50.8366			5	0.0938414	50.9308
1	117.062	35.8356		2	117.275	35.8192		3	117.378	35.8297			4	117.187	36.2509			5	117.241	35.7746
1	120.711	24.2109		2	120.974	24.1729		3	121.041	24.3136			4	120.833	24.1673			5	121.078	24.3608
1	13.2583	32.7682		2	13.4163	32.6926		3	13.3191	32.8658			4	13.3639	32.7841			5	13.3093	32.8126
1	13.7271	-0.157189		2	13.7255	-0.159273		3	13.7219	-0.157128			4	13.7306	-0.157199			5	13.7267	-0.152507
1	9.13756	40.9437		2	9.07572	40.8805		3	9.13556	40.9184			4	9.15524	40.8774			5	9.13399	40.8956
1	95.6203	27.6225		2	95.5009	27.5638		3	95.7388	27.4313			4	95.8473	27.4265			5	95.8088	27.8069
1	-143.089	63.3387		2	-143.139	63.2953		3	-143.094	63.3261			4	-143.034	63.2847			5	-143.007	63.3328
1	13.9436	42.2527		2	13.9282	42.2548		3	13.9315	42.2465			4	13.9257	42.2529			5	13.9374	42.2601
1	136.953	36.7338		2	137.344	36.666		3	137.42	36.6166			4	137.219	36.686			5	136.942	36.6944
1	20.3398	42.9909		2	20.3425	42.9905		3	20.3298	42.9901			4	20.3287	42.9904			5	20.3304	42.9955
1	7.95004	4.94877		2	7.92699	5.06782		3	7.89404	4.99817			4	7.88551	5.00301			5	7.92175	4.9953
1	-3.43657	51.4854		2	-3.47963	51.4569		3	-3.39512	51.4803			4	-3.3493	51.4746			5	-3.40539	51.4376
1	22.7441	39.3816		2	22.7422	39.3797		3	22.7435	39.3831			4	22.7421	39.3806			5	22.7475	39.3811
1	-76.9994	39.0119		2	-77.0061	39.0016		3	-77.0119	39.0041			4	-77.0051	39.0098			5	-77.0222	39.0168
1	-2.21623	52.1974		2	-2.21045	52.2055		3	-2.1898	52.2034			4	-2.21278	52.2055			5	-2.1887	52.1889
1	113.715	33.5631		2	113.614	33.458		3	113.634	33.4439			4	113.735	33.6125			5	113.7	33.5176
1	-153.596	57.6924		2	-153.579	57.6109		3	-153.582	57.6315			4	-153.592	57.6581			5	-153.534	57.6157
4	74.9973	34.156
4	37.376	37.04
4	-164.535	67.7291
4	50.9475	25.4378
4	21.6283	37.0525
4	21.9538	39.3711
4	37.6611	12.7403
4	37.4544	12.5647
4	37.5285	11.2468
4	39.0399	8.76346
4	38.7065	7.82464
4	38.6989	7.86301
4	33.0672	37.648
4	32.5399	37.8775
4	-71.3514	-37.008
4	-70.4296	-41.0597
4	-66.2977	-25.3399
4	-63.6792	-24.3902
4	-65.4411	-32.9138
4	-70.7307	-41.1002
4	-56.1252	-15.5657
4	-43.8205	-20.6533
4	-53.7958	-29.711
4	-34.9028	-8.02464
4	44.5128	31.5939
4	119.262	25.9419
4	118.43	26.094
4	118.521	26.0819
4	118.858	26.4845
4	8.90218	9.91881
4	77.1068	12.5679
4	119.236	25.9216
4	118.616	26.1153
4	118.616	26.086
4	118.576	26.0946
4	119.107	26.1301
4	119.222	26.1082
4	119.234	26.0744
4	118.553	26.1026
4	118.864	26.4924
4	118.932	26.4647
4	119.382	25.9207
4	124.307	44.5517
4	113.604	33.4663
4	119.224	25.9575
4	9.49793	62.3444
4	-107.571	70.0251
4	91.479	23.5054
4	91.3265	23.847
4	91.8797	23.8827
4	91.7957	23.9441
4	91.8577	23.9545
4	91.4494	23.1808
4	91.5371	23.5793
4	85.4833	20.1006
4	85.8299	19.7806
4	79.6314	29.4491
4	77.7694	27.3312
4	77.3136	10.2289
4	114.492	29.6023
4	115.938	31.7413
4	118.222	26.5804
4	124.519	44.9092
4	119.1	26.1106
4	119.482	25.406
4	119.283	25.8867
4	118.438	26.4725
4	118.381	26.4382
4	101.903	2.74392
4	5.24999	13.01
4	14.4	44.86
4	15.96	45.66
4	-105.3	69.11
4	-115.739	52.3883
4	-148.53	69.3416
4	46.2921	32.5596
4	74.8144	34.191
4	37.7843	12.1211
4	137.45	35.2206
4	-54.7594	-34.198
4	74.8696	26.4408
4	31.7447	37.2427
4	46.021	32.0015
4	45.4214	32.3851
4	76.3708	27.8186
4	22.2258	37.2147
4	-56.9571	-30.45
4	9.46024	41.1321
4	-4.61816	55.4569
4	46.0966	33.1686
4	73.1876	29.4466
4	71.1765	28.4023
4	79.4236	28.4769
4	-156.778	71.2778
4	71.3452	31.4518
4	77.2453	23.6522
4	-37.3245	-7.1698
4	91.873	26.0555
4	9.1008	39.2163
4	-52.7135	-31.2316
4	-37.5513	-7.1672
4	26.1462	38.4535
4	73.5333	24.3015
4	127.307	36.7438
4	12.4219	42.3244
4	-57.9148	-33.9073
4	-2.6194	54.6071
4	-56.1149	-32.1517
4	-145.705	64.0602
4	94.7464	27.1251
4	70.4144	30.4693
4	-1.5504	53.2408
4	-3.59605	50.8583
4	94.5075	27.4744
4	-144.613	63.5979
4	-56.0384	-32.5845
4	31.2552	29.9106
4	137.412	35.4037
4	-37.4871	-6.74408
4	-147.686	64.8449
4	-6.97234	62.0968
4	-55.6832	-33.639
4	25.9455	-24.7715
4	128.61	37.5663
4	35.839	14.407
4	137.317	36.1008
4	20.4812	44.0246
4	14.2219	42.1809
4	128.382	36.012
4	127.303	37.3202
4	-135.871	59.066
4	91.4484	26.273
4	136.631	36.2206
4	-2.72867	52.0573
4	78.4657	17.4291
4	-4.20556	57.4616
4	136.741	36.8653
4	79.4218	28.4141
4	75.5834	31.2927
4	-51.9522	-17.5808
4	126.813	34.6106
4	72.2814	31.2043
4	116.418	35.105
4	94.4227	26.9566
4	-133.896	58.5388
4	100.522	5.27099
4	93.694	25.9401
4	74.3233	31.1733
4	24.3816	41.075
4	0.759099	51.1345
4	57.0338	30.2612
4	-131.413	55.4424
4	91.8136	26.1249
4	72.3011	32.2336
4	140.245	37.4198
4	103.109	5.28321
4	13.3362	42.4059
4	74.2809	31.3078
4	93.9272	27.1187
4	-54.5978	-33.9878
4	71.4349	30.7558
4	-1.14539	52.6226
4	26.3063	39.1401
4	116.099	36.5016
4	71.6665	29.5232
4	-118.103	34.2268
4	75.8423	30.7667
4	28.4044	-15.3743
4	103.147	4.95151
4	-48.9885	-28.1014
4	77.5736	27.5874
4	137.757	36.2537
4	-93.189	44.733
4	8.82456	40.57
4	-134.21	58.3727
4	79.6604	29.465
4	71.4517	30.0475
4	71.3507	30.1323
4	91.3578	26.3254
4	121	24.1074
4	74.8824	34.1344
4	136.547	36.4135
4	1.2921	52.6185
4	-166.343	60.244
4	127.878	26.6153
4	76.6959	11.3319
4	-5.24778	40.0478
4	-1.24306	51.7446
4	76.5362	32.1037
4	-37.3302	-7.02165
4	-3.43933	56.3861
4	-2.73076	53.8095
4	8.42883	40.5709
4	31.1411	30.2226
4	70.7818	28.2788
4	70.255	28.9395
4	25.3374	41.0199
4	-55.5856	-31.5121
4	-54.4488	-33.9008
4	-164.693	64.5108
4	-57.2028	-30.7399
4	-70.8676	-33.5842
4	-43.8289	-19.7537
4	-48.1346	-1.08928
4	8.43463	40.7582
4	102.6	5.50869
4	79.7423	27.8509
4	-134.572	58.4793
4	52.5587	29.5724
4	-2.77887	52.469
4	-4.23861	56.2334
4	-0.125339	50.8366
4	117.187	36.2509
4	120.833	24.1673
4	13.3639	32.7841
4	13.7306	-0.157199
4	9.15524	40.8774
4	95.8473	27.4265
4	-143.034	63.2847
4	13.9257	42.2529
4	137.219	36.686
4	20.3287	42.9904
4	7.88551	5.00301
4	-3.3493	51.4746
4	22.7421	39.3806
4	-77.0051	39.0098
4	-2.21278	52.2055
4	113.735	33.6125
4	-153.592	57.6581
5	74.9909	34.1194
5	37.3737	37.0654
5	-164.535	67.7265
5	50.9546	25.4395
5	21.6043	37.041
5	21.9374	39.3824
5	37.6617	12.7582
5	37.4544	12.5767
5	37.4658	11.2518
5	39.0148	8.72215
5	38.7094	7.81123
5	38.7102	7.82492
5	33.0463	37.6571
5	32.5057	37.8346
5	-71.3918	-37.0361
5	-70.4567	-41.0648
5	-66.2541	-25.3311
5	-63.6976	-24.4349
5	-65.4332	-32.89
5	-70.7319	-41.13
5	-56.0952	-15.6148
5	-43.7566	-20.6915
5	-53.8297	-29.6882
5	-34.9072	-8.07186
5	44.4951	31.5593
5	119.215	25.9542
5	118.411	26.1314
5	118.526	26.0917
5	118.904	26.4962
5	8.89665	9.87809
5	77.08	12.5656
5	119.198	25.9342
5	118.621	26.064
5	118.575	26.1029
5	118.608	26.0647
5	119.057	26.1636
5	119.245	26.0797
5	119.224	26.0462
5	118.536	26.0968
5	118.933	26.4832
5	118.907	26.5089
5	119.316	25.9084
5	124.302	44.5305
5	113.576	33.4407
5	119.26	25.9667
5	9.52196	62.3462
5	-107.527	70.0335
5	91.539	23.4855
5	91.2901	23.8507
5	91.8417	23.9305
5	91.807	23.9097
5	91.8246	23.8982
5	91.4948	23.1334
5	91.5215	23.5361
5	85.4947	20.1398
5	85.8069	19.7688
5	79.6141	29.4488
5	77.8075	27.3455
5	77.3168	10.2173
5	114.514	29.567
5	115.932	31.7611
5	118.251	26.5665
5	124.509	44.9176
5	119.088	26.1023
5	119.541	25.3942
5	119.296	25.9467
5	118.45	26.4288
5	118.43	26.4483
5	101.943	2.6986
5	5.25004	13.01
5	14.4	44.86
5	15.96	45.66
5	-105.3	69.11
5	-115.765	52.4191
5	-148.858	69.3881
5	46.2716	32.5676
5	74.8134	34.1774
5	37.7788	12.1262
5	137.021	34.9941
5	-54.7625	-34.1992
5	74.5252	26.0355
5	31.7429	37.075
5	45.8096	32.1878
5	45.4978	32.2225
5	76.6784	27.3731
5	22.1503	37.4315
5	-56.4763	-30.5135
5	9.39852	41.1194
5	-4.63521	55.4583
5	45.7813	33.2597
5	72.7093	29.5094
5	71.5527	28.2324
5	79.3387	28.3444
5	-156.764	71.2801
5	71.6631	31.3494
5	77.1458	23.4644
5	-37.3857	-7.07208
5	91.872	26.0552
5	9.10441	39.2505
5	-52.7079	-31.2485
5	-37.5291	-7.1707
5	26.1368	38.3664
5	73.5297	24.2991
5	127.819	36.9858
5	12.4437	42.3225
5	-57.5422	-34.0616
5	-2.61478	54.5209
5	-56.1191	-32.1447
5	-145.71	64.0716
5	94.7492	27.1337
5	70.2454	30.4014
5	-1.69977	53.2097
5	-3.49003	50.8674
5	94.585	27.4418
5	-144.607	63.6236
5	-56.1997	-33.3683
5	31.2757	29.9066
5	137.455	35.3173
5	-37.4046	-6.88641
5	-147.652	64.8401
5	-6.89171	62.1312
5	-55.3952	-33.6408
5	25.9491	-24.6504
5	128.67	37.3433
5	35.8018	14.4172
5	137.369	36.0824
5	20.4743	44.0305
5	14.2146	42.1968
5	128.432	36.0222
5	126.999	37.5091
5	-135.474	59.1135
5	91.467	26.2524
5	136.668	36.2834
5	-2.71055	52.0567
5	78.4485	17.3363
5	-4.2142	57.477
5	136.794	36.9155
5	79.4176	28.408
5	75.779	31.3026
5	-51.7292	-17.8126
5	127.061	35.2165
5	72.0238	31.3577
5	116.602	35.3207
5	94.2627	26.9619
5	-134.488	58.5379
5	100.524	5.2755
5	93.4763	26.3877
5	73.9964	30.8211
5	24.379	40.9764
5	0.436978	51.201
5	57.0221	30.2312
5	-131.467	55.648
5	91.8235	26.1196
5	71.8923	32.204
5	140.333	37.3874
5	103.062	5.28642
5	13.4439	42.3457
5	74.1975	31.4525
5	93.9336	27.1198
5	-54.7742	-33.7083
5	71.5613	30.8009
5	-1.09488	52.5997
5	26.1844	39.3826
5	115.655	36.6127
5	71.7554	29.6597
5	-117.878	34.262
5	75.7375	31.0432
5	28.3711	-15.3683
5	103.326	5.09488
5	-48.9699	-28.1177
5	77.8891	27.5692
5	137.788	36.1914
5	-93.1915	44.7273
5	8.82887	40.5251
5	-134.602	58.4163
5	79.6535	29.4694
5	71.3623	29.6904
5	71.2212	29.945
5	91.3409	26.3782
5	120.765	23.7198
5	74.8764	34.1345
5	136.544	36.399
5	1.28853	52.6373
5	-166.475	60.1581
5	127.916	26.5483
5	76.5758	11.3259
5	-5.18234	39.9963
5	-1.23205	51.7379
5	76.5207	32.1042
5	-37.1979	-6.96652
5	-3.46258	56.3923
5	-2.72455	53.7963
5	8.45666	40.551
5	31.1367	30.2814
5	70.5249	28.3057
5	70.3416	29.2592
5	25.5606	41.0417
5	-55.1571	-31.7894
5	-53.6761	-33.9031
5	-164.634	64.5009
5	-57.3415	-31.1111
5	-70.8299	-33.5523
5	-43.8798	-19.7415
5	-48.0467	-1.19133
5	8.43193	40.7857
5	102.847	5.59539
5	79.9501	28.2295
5	-134.379	58.4183
5	52.5298	29.5855
5	-2.66185	52.7693
5	-4.19018	56.1972
5	0.0938414	50.9308
5	117.241	35.7746
5	121.078	24.3608
5	13.3093	32.8126
5	13.7267	-0.152507
5	9.13399	40.8956
5	95.8088	27.8069
5	-143.007	63.3328
5	13.9374	42.2601
5	136.942	36.6944
5	20.3304	42.9955
5	7.92175	4.9953
5	-3.40539	51.4376
5	22.7475	39.3811
5	-77.0222	39.0168
5	-2.1887	52.1889
5	113.7	33.5176
5	-153.534	57.6157
