# Supplementary material for: An evaluation of the ecological niche of Orf virus (Poxviridae): Challenges of distinguishing broad niches from no niches
Source: PLoS One. 2024 Jan 18;19(1):e0293312. doi: 10.1371/journal.pone.0293312 (PMC10796068; doi:10.1371/journal.pone.0293312)
Supplement: S4 Table — Loadings along the PCs and proportion of variance explained by each of the PCs. (XLSX) [file pone.0293312.s005.xlsx]

## Sheet: Sheet1
Principal component analysis results
PCA	loadings
	PC1	PC2	PC3	PC4	PC5	PC6	PC7	PC8	PC9	PC10	PC11	PC12	PC13	PC14	PC15
bio1	0.326779	-0.170747	-0.124646	0.0124069	0.14926	-0.0720272	0.0675163	0.038469	0.144141	0.324201	-0.396063	0.217501	-0.680173	0.148913	-1.47574e-12
bio2	0.102252	-0.376903	-0.142036	0.342172	-0.577451	0.471879	0.338391	0.0351951	0.112733	0.0845804	0.112892	-0.0746218	0.00689202	-0.0119593	1.18629e-10
bio3	0.324442	-0.0157691	0.00108439	-0.139083	-0.36606	0.185683	-0.820906	-0.17169	-0.0223848	0.0214233	-0.0248258	0.0412046	-0.00204195	-0.00479062	6.6656e-11
bio4	-0.321279	-0.0208194	-0.0064998	0.392002	0.153181	-0.0743405	-0.290453	-0.0623713	0.319899	0.294849	0.397019	-0.195971	-0.11278	0.476839	8.75344e-10
bio5	0.246224	-0.291757	-0.200179	0.317383	0.27209	-0.0600057	-0.0985475	-0.0106101	-0.349083	-0.508185	0.20673	-0.100227	-0.17337	0.0254382	0.402979
bio6	0.340531	-0.0809665	-0.0939433	-0.167082	0.115302	-0.0622735	0.0751421	-0.0124022	-0.00115501	-0.139928	0.410339	-0.212936	-0.140671	-0.0157562	-0.751286
bio7	-0.299645	-0.108565	-0.0193039	0.484874	0.0440476	0.0432482	-0.183992	0.00964669	-0.267486	-0.190681	-0.430438	0.228802	0.0685323	0.0422615	-0.522663
bio10	0.269615	-0.256361	-0.185631	0.254429	0.327441	-0.156147	-0.104287	-0.0164976	0.26354	0.341611	-0.0473654	0.013733	0.457123	-0.471276	-5.38805e-10
bio11	0.339509	-0.111169	-0.0845931	-0.133598	0.0603584	-0.030165	0.125945	0.0232503	-0.0554283	0.00186849	-0.172095	0.0884426	0.510633	0.724675	1.27165e-09
bio12	0.240508	0.340296	0.147008	0.217178	0.0255608	0.128179	-0.107943	0.775882	0.0754676	-0.0421398	-0.132831	-0.318902	0.00447823	0.00389853	2.03424e-10
bio13	0.249273	0.217607	0.431932	0.240034	0.12581	0.164261	0.126878	-0.540375	0.300975	-0.237262	-0.251903	-0.291309	-0.0109824	0.0100175	1.8861e-10
bio14	0.116168	0.404515	-0.349466	0.214734	-0.248901	-0.307846	0.0976783	-0.239743	-0.435105	0.319052	-0.0934273	-0.36196	-0.0057875	-0.00298029	-1.14814e-10
bio15	0.0875936	-0.312045	0.520358	0.112011	-0.378971	-0.675308	0.0153932	0.102019	-0.00186392	-0.0295424	0.0160852	-0.0128947	-0.00540841	-0.000869694	-2.87622e-11
bio16	0.250368	0.235119	0.403608	0.237892	0.118166	0.192637	0.083176	-0.0293062	-0.363339	0.298656	0.368898	0.496087	0.00987275	-0.0140532	-2.92879e-10
bio17	0.126929	0.408808	-0.330736	0.2083	-0.225083	-0.257228	0.0478398	0.000965507	0.424415	-0.345718	0.133132	0.476898	0.00660815	0.00484597	1.01684e-10
PCA Summary
			PC1	PC2	PC3	PC4	PC5	PC6	PC7	PC8	PC9	PC10	PC11	PC12	PC13	PC14	PC15
Standard deviation			2.82825	1.95993	1.13645	0.988991	0.674686	0.5481	0.313398	0.139164	0.0747493	0.0679325	0.0564281	0.0537729	0.0212294	0.0106663	3.90075e-08
Proportion of variance			0.533267	0.256089	0.0861017	0.0652069	0.0303467	0.0200276	0.00654787	0.00129111	0.000372498	0.000307655	0.000212276	0.000192768	3.00458e-05	7.58471e-06	1.01439e-16
Cumulative proportion			0.533267	0.789355	0.875457	0.940664	0.971011	0.991038	0.997586	0.998877	0.99925	0.999557	0.99977	0.999962	0.999992	1	1
