# Supplementary material for: An evaluation of the ecological niche of Orf virus (Poxviridae): Challenges of distinguishing broad niches from no niches
Source: PLoS One. 2024 Jan 18;19(1):e0293312. doi: 10.1371/journal.pone.0293312 (PMC10796068; doi:10.1371/journal.pone.0293312)
Supplement: S5 Table — Performance of models generated in the first pass of modeling experiment. (XLSX) [file pone.0293312.s006.xlsx]

## Sheet: Sheet1
Model	Mean partial AUC ratio	partialROC	OR	AICc
M_0.1_F_l_Variables	1.11428	P<0.001	0.0441176	5696.57
M_0.3_F_l_Variables	1.11397	P<0.001	0.0441176	5696.76
M_0.5_F_l_Variables	1.11687	P<0.001	0.0441176	5696.95
M_0.75_F_l_Variables	1.12133	P<0.001	0.0441176	5697.21
M_1_F_l_Variables	1.11589	P<0.001	0.0441176	5697.5
M_1.5_F_l_Variables	1.1186	P<0.001	0.0441176	5698.13
