# Supplementary material for: An evaluation of the ecological niche of Orf virus (Poxviridae): Challenges of distinguishing broad niches from no niches
Source: PLoS One. 2024 Jan 18;19(1):e0293312. doi: 10.1371/journal.pone.0293312 (PMC10796068; doi:10.1371/journal.pone.0293312)
Supplement: S6 Table — Performance of models generated in the second modeling experiment. (XLSX) [file pone.0293312.s007.xlsx]

## Sheet: Sheet1
Model	Mean partial AUC ratio	partialROC	OR	AICc
M_0.3_F_lq_Set_10	1.21372	P<0.001	0.0441176	5482.29
M_0.5_F_lq_Set_10	1.2055	P<0.001	0.0441176	5482.74
M_0.75_F_lq_Set_9	1.19703	P<0.001	0.0441176	5482.87
M_0.3_F_lq_Set_9	1.18845	P<0.001	0.0441176	5483.35
M_0.5_F_lq_Set_9	1.19789	P<0.001	0.0441176	5483.84
M_0.75_F_lq_Set_10	1.19683	P<0.001	0.0441176	5484.05
