# Supplementary material for: An evaluation of the ecological niche of Orf virus (Poxviridae): Challenges of distinguishing broad niches from no niches
Source: PLoS One. 2024 Jan 18;19(1):e0293312. doi: 10.1371/journal.pone.0293312 (PMC10796068; doi:10.1371/journal.pone.0293312)
Supplement: S7 Table — Total number of models assessed and selected in both two- and three- partition experiments. (XLSX) [file pone.0293312.s008.xlsx]

## Sheet: Sheet1
			Total number of models assessed and selected
				Two-partition			Three-partition
				Assessed	Selected		Assessed	Selected
			R1	240	1		240	1
				240	1		240	8
			R2	240	5		240	1
				240	2		240	7
			R3	240	6		240	1
				240	2		240	1
			R4	240	1		240	1
				240	2		240	7
			R5	240	1		240	1
				240	3		240	7
